# Supplementary material for: Comparative demography of two common scleractinian corals: Orbicella annularis and Porites astreoides
Source: PeerJ. 2017 Oct 27;5:e3906. doi: 10.7717/peerj.3906 (PMC5661470; doi:10.7717/peerj.3906)
Supplement: Supplemental Information 5 [file peerj-05-3906-s005.xlsx]

## Sheet: CARLOS ROSARIO
																							grew	0.09
																							shrank	0.2
			O. annularis, Carlos Rosario, Year 1								O. annularis, Carlos Rosario, Year 2
				small	medium	large						small	medium	large
			small	33	2	0	35	77			small	12	2	0	14	45				P. astreoides, Carlos Rosario, Year 1										P. astreoides, Carlos Rosario, Year 2
			medium	8	20	2	30				medium	3	5	1	9						small	medium	large								small	medium	large
			large	0	5	7	12				large	5	10	7	22					small	28	3	0	31	57					small	16	4	0	20	36
			dead	8	3	5	16				dead	13	13	3	29					medium	3	7	3	13						medium	0	4	3	7
				49	30	14	93					33	30	11	74					large	0	3	10	13						large	0	1	8	9
			(Frequency) O. annularis, Carlos Rosario, Year 1								(Frequency) O. annularis, Carlos Rosario, Year 2									dead	15	3	0	18						dead	13	2	2	17
				small	medium	large						small	medium	large							46	16	13	75							29	11	13	53
			small	0.673469	0.0666667	0					small	0.363636	0.0666667	0						(Frequency) P. astreoides, Carlos Rosario, Year 1								0.622642		(Frequency) P. astreoides, Carlos Rosario, Year 2
			medium	0.163265	0.666667	0.142857					medium	0.0909091	0.166667	0.0909091							small	medium	large								small	medium	large
			large	0	0.166667	0.5					large	0.151515	0.333333	0.636364						small	0.608696		0			0.608696				small	0.551724		0.15
			dead	0.163265	0.1	0.357143					dead	0.393939	0.433333	0.272727						medium	0.0652174	0.4375	0.230769							medium	0	0.363636	0.230769
																				large	0	0.1875	0.769231							large	0	0.0909091	0.615385
				Elasticity								Elasticity
				small	medium	large					small	medium	large
			small							small											Elasticity
			medium							medium											small	medium	large								Elasticity
			large							large										small											small	medium	large
																				medium										small
				Sensitivity								Sensitivity								large										medium
				small	medium	large					small	medium	large																	large
			small							small											Sensitivity
			medium							medium											small	medium	large								Sensitivity
			large							large										small											small	medium	large
																				medium										small
																				large										medium
																														large
																					Sensitivity=valor más sensible a dicho cambio
																					Elasticity= qué proporción aporta cada transición a lambda
																			**										**
		**																	**										**
																			**										**
		**
																			**										**
																			**										**
		**
		**																	**										**
		**																	**										**
																			**										**
		**			**no encontradas, fueron incluidas como vivas								**no encontradas, fueron incluidas como vivas								**no encontradas, fueron incluidas como vivas										**no encontradas, fueron incluidas como vivas
		**																	**										**

## Sheet: PALOMINO
O. annularis, Palomino, Year 1									Oannularis Palomino, Year 2
	small	medium	large							small	medium	large					P. astreoides, Palomino, Year 1								P. astreoides, Palomino, Year 2
small	23	6	0	29	60				small	18	1	1	20	44				small	medium	large						small	medium	large
medium	4	6	4	14					medium	0	5	3	8				small	34	6	4	44	69			small	20	5	0	25	44
large	2	1	14	17					large	1	3	12	16				medium	3	7	5	15				medium	2	3	1	6
dead	17	2	10	29					dead	10	7	6	23				large	1	5	4	10				large	4	0	9	13
	46	15	28	89						29	16	22	67				dead	7	2	3	12				dead	13	6	1	20
(Frequency) O. annulars, Palomino, Year 1									(Frequency) O. annularis, Palomino, Year 2									45	20	16	81					39	14	11	64
	small	medium	large							small	medium	large					(Frequency) P. astreoides, Palomino, Year 1								(Frequency) P. astreoides, Palomino, Year 2
small	0.5	0.4	0						small	0.62069	0.0625	0.0454545						small	medium	large						small	medium	large
medium	0.0869565	0.4	0.142857						medium	0	0.3125	0.136364					small	0.755556	0.3	0.25					small	0.512821	0.357143	0
large	0.0434783	0.0666667	0.5						large	0.0344828	0.1875	0.545455					medium	0.0666667	0.35	0.3125					medium	0.0512821	0.214286	0.0909091
dead	0.369565	0.133333	0.357143						dead	0.344828	0.4375	0.272727					large	0.0222222	0.25	0.25					large	0.102564	0	0.818182
																	dead	0.155556	0.1	0.1875					dead	0.333333	0.428571	0.0909091
